# Supplementary material for: Combination of Whole-Body Baseline CT Radiomics and Clinical Parameters to Predict Response and Survival in a Stage-IV Melanoma Cohort Undergoing Immunotherapy
Source: Cancers (Basel). 2022 Jun 17;14(12):2992. doi: 10.3390/cancers14122992 (PMC9221470; doi:10.3390/cancers14122992)
Supplement: Supplementary file 1 [file cancers-14-02992-s001.zip]

Archive with 1 entries (1 files):
- cancers-1769106-supplementary.pdf
